# Supplementary material for: Does Antenatal Lactoferrin Protect Hippocampal Development in Ovine Fetuses with Growth Restriction?
Source: Cells. 2025 Dec 9;14(24):1951. doi: 10.3390/cells14241951 (PMC12731233; doi:10.3390/cells14241951)
Supplement: Supplementary file 1 [file cells-14-01951-s001.zip]

Archive with 1 entries (1 files):
- cells-3960072-supplementary.pdf
